# Supplementary material for: Triglyceride and Glucose Index as an Optimal Predictor of Metabolic Syndrome in Lebanese Adults
Source: Nutrients. 2024 Oct 30;16(21):3718. doi: 10.3390/nu16213718 (PMC11547298; doi:10.3390/nu16213718)
Supplement: Supplementary file 1 [file nutrients-16-03718-s001.zip]

Archive with 1 entries (1 files):
- nutrients-3266308-supplementary.pdf
